# Supplementary material for: Genome-Wide Identification and Characterization of the WRKY Gene Family in Cucurbita maxima
Source: Genes (Basel). 2023 Oct 31;14(11):2030. doi: 10.3390/genes14112030 (PMC10671635; doi:10.3390/genes14112030)
Supplement: Supplementary file 1 [file genes-14-02030-s001.zip]

Archive with 3 entries (3 files):
- table S1.xlsx
- table S2.xlsx
- table S3.xlsx
