# Supplementary material for: Genome-Wide Identification and Characterization of the WRKY Gene Family in Cucurbita maxima
Source: Genes (Basel). 2023 Oct 31;14(11):2030. doi: 10.3390/genes14112030 (PMC10671635; doi:10.3390/genes14112030)
Supplement: Supplementary file 1 [file genes-14-02030-s001.zip › table S1.xlsx]

## Sheet: Sheet1
Gene	Annotation ID	Chr	ORF(aa)	MW(KDa)	pl	Predicted localization	Ai	GRAVY	Group	Conserved motif	Domain pattern	Zinc finger
CmWRKY1	CmaCh01G001850.1	1	302	33.5097	8.74	Nucleus	60.36	-0.743	IIa	WRKYGQK	C-X5-C-X23-H-X-H	C2H2
CmWRKY2	CmaCh01G002790.1	1	297	32.8487	8.19	Nucleus	58.42	-0.724	IIc	WRKYGQK	C-X4-C-X23-H-X-H	C2H2
CmWRKY3	CmaCh01G002860.1	1	296	33.6082	4.95	Nucleus	62.3	-0.953	IIe	WRKYGQK	C-X5-C-X23-H-X-H	C2H2
CmWRKY4	CmaCh01G007110.1	1	548	59.9506	6.74	Nucleus	48.59	-0.906	I	2×(WRKYGQK)	C-X4-C-X22-H-X-H (N) C-X4-C-X23-H-X-H (C)	C2H2
CmWRKY5	CmaCh01G015750.1	1	346	37.3622	9.59	Nucleus	58.67	-0.534	IId	WRKYGQK	C-X5-C-X23-H-X-H	C2H2
CmWRKY6	CmaCh01G016610.1	1	345	38.7487	6.96	Nucleus	74.67	-0.572	IIa	WRKYGQK	C-X5-C-X23-H-X-H	C2H2
CmWRKY7	CmaCh01G018200.1	1	380	40.967	9.69	Nucleus	63.18	-0.582	IId	WRKYGQK	C-X5-C-X23-H-X-H	C2H2
CmWRKY8	CmaCh02G004890.1	2	278	30.0769	9.44	Nucleus	70.61	-0.533	IId	WRKYGQK	C-X5-C-X23-H-X-H	C2H2
CmWRKY9	CmaCh02G005920.1	2	209	24.4895	9.2	Nucleus	52.63	-0.961	IIc	WRKYGQK	C-X4-C-X23-H-X-H	C2H2
CmWRKY10	CmaCh02G007090.1	2	452	49.7398	8.67	Nucleus	46.84	-0.912	I	2×(WRKYGQK)	C-X4-C-X22-H-X-H (N) C-X4-C-X23-H-X-H (C)	C2H2
CmWRKY11	CmaCh02G010840.1	2	334	36.4725	6.26	Nucleus	59.94	-0.687	IIe	WRKYGQK	C-X5-C-X23-H-X-H	C2H2
CmWRKY12	CmaCh02G017700.1	2	303	33.965	9.75	Nucleus	73.7	-0.497	IId	WRKYGQK	C-X5-C-X23-H-X-H	C2H2
CmWRKY13	CmaCh03G004200.1	3	292	32.4894	7.15	Nucleus	59.83	-0.623	IIc	WRKYGQK	C-X4-C-X23-H-X-H	C2H2
CmWRKY14	CmaCh03G005490.1	3	618	66.4864	6.66	Nucleus	58.56	-0.695	IIb	WRKYGQK	C-X5-C-X23-H-X-H	C2H2
CmWRKY15	CmaCh03G009630.1	3	314	33.9865	9.59	Nucleus	69.94	-0.56	IId	WRKYGQK	C-X5-C-X23-H-X-H	C2H2
CmWRKY16	CmaCh03G010470.1	3	165	18.9403	8.72	Nucleus	55.52	-0.704	IIc	WRKYGKK	C-X4-C-X23-H-X-H	C2H2
CmWRKY17	CmaCh03G010520.1	3	228	25.9032	9.08	Nucleus	58.6	-0.742	IIc	WRKYGQK	C-X4-C-X23-H-X-H	C2H2
CmWRKY18	CmaCh03G013780.1	3	266	29.4265	5.54	Nucleus	52.82	-0.84	IIc	WRKYGQK	C-X4-C-X23-H-X-H	C2H2
CmWRKY19	CmaCh03G014650.1	3	922	105.696	6.18	Nucleus	68.07	-0.761	IIe	WRKYGQK	C-X5-C-X23-H-X-H	C2H2
CmWRKY20	CmaCh04G000980.1	4	292	32.5086	8.56	Nucleus	55.82	-0.683	III	WRKYGQK	C-X7-C-X23-H-X-H	C2HC
CmWRKY21	CmaCh04G005080.1	4	468	52.4101	5.86	Nucleus	61.97	-0.983	IIb	WRKYGQK	C-X5-C-X23-H-X-H	C2H2
CmWRKY22	CmaCh04G007000.1	4	356	39.7649	5.79	Nucleus	54.8	-0.836	III	WRKYGQK	C-X7-C-X23-H-X-H	C2HC
CmWRKY23	CmaCh04G007230.1	4	185	20.5861	7.85	Nucleus	61.68	-0.649	IIc	WRKYGQK	C-X4-C-X23-H-X-H	C2H2
CmWRKY24	CmaCh04G007240.1	4	255	28.5129	6.01	Nucleus	59.25	-0.556	IIe	WRKYGQK	C-X5-C-X23-H-X-H	C2H2
CmWRKY25	CmaCh04G010590.1	4	260	29.2214	5.83	Nucleus	65.04	-0.595	III	WRKYGQK	C-X7-C-X24-H-X-H	C2HC
CmWRKY26	CmaCh04G016840.1	4	482	52.7438	8.02	Nucleus	60.46	-0.852	I	2×(WRKYGQK)	C-X4-C-X22-H-X-H (N) C-X4-C-X23-H-X-H (C)	C2H2
CmWRKY27	CmaCh04G027870.1	4	1305	145.742	9.06	Nucleus	67.68	-0.692	I	2×(WRKYGQK)	C-X4-C-X22-H-X-H (N) C-X4-C-X23-H-X-H (C)	C2H2
CmWRKY28	CmaCh05G003510.1	5	308	34.0675	8.79	Nucleus	67.01	-0.561	IIa	WRKYGQK	C-X5-C-X23-H-X-H	C2H2
CmWRKY29	CmaCh05G004180.1	5	203	23.0839	6.11	Nucleus	64.24	-0.688	IIc	WRKYGKK	C-X4-C-X23-H-X-H	C2H2
CmWRKY30	CmaCh05G004410.1	5	811	90.2304	6.63	Vacuole	69.64	-0.422	IIc	WRKYGQK	C-X4-C-X23-H-X-H	C2H2
CmWRKY31	CmaCh06G001840.1	6	290	32.1792	5.25	Nucleus	53.48	-0.716	III	WRKYGQK	C-X7-C-X23-H-X-H	C2HC
CmWRKY32	CmaCh06G006580.1	6	578	63.5754	6.2	Nucleus	60.02	-0.766	I	2×(WRKYGQK)	C-X4-C-X22-H-X-H (N) C-X4-C-X23-H-X-H (C)	C2H2
CmWRKY33	CmaCh06G007000.1	6	740	80.2564	6.07	Nucleus	57.58	-0.738	I	2×(WRKYGQK)	C-X4-C-X22-H-X-H (N) C-X4-C-X23-H-X-H (C)	C2H2
CmWRKY34	CmaCh06G010490.1	6	347	39.1504	5.4	Nucleus	61.27	-0.776	III	WRKYGQK	C-X7-C-X23-H-X-H	C2HC
CmWRKY35	CmaCh06G010870.1	6	NA	NA	NA	Nucleus	NA	NA	IIe	WRKYGQK	C-X5-C-X23-H-X-H	C2H2
CmWRKY36	CmaCh06G015710.1	6	323	35.4406	6.45	Nucleus	61.52	-0.621	IIc	WRKYGQK	C-X4-C-X23-H-X-H	C2H2
CmWRKY37	CmaCh06G016720.1	6	206	23.1769	9.35	Nucleus	51.55	-0.788	IIc	WRKYGQK	C-X4-C-X23-H-X-H	C2H2
CmWRKY38	CmaCh07G000470.1	7	453	49.6589	5.74	Nucleus	53.44	-0.768	IIe	WRKYGQK	C-X5-C-X23-H-X-H	C2H2
CmWRKY39	CmaCh07G001320.1	7	249	27.2551	6	Nucleus	43.49	-0.769	IIc	WRKYGQK	C-X4-C-X23-H-X-H	C2H2
CmWRKY40	CmaCh07G003240.1	7	619	66.6658	6.96	Nucleus	57.77	-0.704	IIb	WRKYGQK	C-X5-C-X23-H-X-H	C2H2
CmWRKY41	CmaCh07G006890.1	7	223	24.6423	9.76	Nucleus	76.95	-0.484	IId	WRKYGQK	C-X5-C-X23-H-X-H	C2H2
CmWRKY42	CmaCh08G001180.1	8	290	32.1831	5.64	Nucleus	71.59	-0.57	III	WRKYGQK	C-X7-C-X23-H-X-H	C2HC
CmWRKY43	CmaCh08G003140.1	8	339	37.4534	9.44	Nucleus	64.13	-0.669	IId	WRKYGQK	C-X5-C-X23-H-X-H	C2H2
CmWRKY44	CmaCh08G004800.1	8	244	28.3261	9.31	Nucleus	68.69	-0.705	IIc	WRKYGQK	C-X4-C-X23-H-X-H	C2H2
CmWRKY45	CmaCh08G012890.1	8	264	29.2318	9.15	Nucleus	55.38	-0.685	IIc	WRKYGQK	C-X4-C-X23-H-X-H	C2H2
CmWRKY46	CmaCh09G002540.1	9	385	41.8521	9.5	Nucleus	64.08	-0.603	IId	WRKYGQK	C-X5-C-X23-H-X-H	C2H2
CmWRKY47	CmaCh09G004130.1	9	323	36.3327	5.71	Nucleus	67.34	-0.786	IIa	WRKYGQK	C-X5-C-X23-H-X-H	C2H2
CmWRKY48	CmaCh09G005300.1	9	342	36.7749	9.58	Nucleus	71.4	-0.447	IId	WRKYGQK	C-X5-C-X23-H-X-H	C2H2
CmWRKY49	CmaCh10G001800.1	10	489	52.9763	8.6	Nucleus	58.32	-0.644	IIb	WRKYGQK	C-X5-C-X23-H-X-H	C2H2
CmWRKY50	CmaCh10G003640.1	10	269	29.5619	9.8	Nucleus	69.55	-0.533	IId	WRKYGQK	C-X5-C-X23-H-X-H	C2H2
CmWRKY51	CmaCh10G004670.1	10	506	55.5767	6.35	Nucleus	56.86	-0.948	I	2×(WRKYGQK)	C-X4-C-X22-H-X-H (N) C-X4-C-X23-H-X-H (C)	C2H2
CmWRKY52	CmaCh10G008330.1	10	744	82.0076	5.57	Nucleus	62.62	-0.725	I	2×(WRKYGQK)	C-X4-C-X22-H-X-H (N) C-X4-C-X23-H-X-H (C)	C2H2
CmWRKY53	CmaCh11G001610.1	11	507	54.6079	6.04	Nucleus	57.46	-0.666	IIb	WRKYGQK	C-X5-C-X23-H-X-H	C2H2
CmWRKY54	CmaCh11G003500.1	11	277	29.9821	9.62	Nucleus	68.01	-0.48	IId	WRKYGQK	C-X5-C-X23-H-X-H	C2H2
CmWRKY55	CmaCh11G004580.1	11	502	54.6997	6.17	Nucleus	58.82	-0.878	I	2×(WRKYGQK)	C-X4-C-X22-H-X-H (N) C-X4-C-X23-H-X-H (C)	C2H2
CmWRKY56	CmaCh11G009390.1	11	534	58.7193	5.16	Nucleus	57.15	-0.818	I	2×(WRKYGQK)	C-X4-C-X22-H-X-H (N) C-X4-C-X23-H-X-H (C)	C2H2
CmWRKY57	CmaCh11G012840.1	11	424	47.065	6.11	Nucleus	63.58	-0.907	I	2×(WRKYGQK)	C-X4-C-X22-H-X-H (N) C-X4-C-X23-H-X-H (C)	C2H2
CmWRKY58	CmaCh11G015140.1	11	175	19.747	9.03	Nucleus	45.6	-0.91	IIc	WRKYGQK	C-X4-C-X23-H-X-H	C2H2
CmWRKY59	CmaCh11G018140.1	11	535	57.0495	6.42	Nucleus	58.67	-0.598	IIb	WRKYGQK	C-X5-C-X23-H-X-H	C2H2
CmWRKY60	CmaCh11G019030.1	11	275	29.7048	5.91	Nucleus	54.98	-0.757	IIe	WRKYGQK	C-X5-C-X23-H-X-H	C2H2
CmWRKY61	CmaCh11G019610.1	11	266	30.5822	8.16	Nucleus	57.59	-0.917	IIc	WRKYGQK	C-X4-C-X23-H-X-H	C2H2
CmWRKY62	CmaCh12G000930.1	12	281	30.7148	5.67	Nucleus	51.71	-0.826	IIc	WRKYGQK	C-X4-C-X23-H-X-H	C2H2
CmWRKY63	CmaCh12G003640.1	12	310	34.2498	8.99	Nucleus	70.39	-0.576	IIa	WRKYGQK	C-X5-C-X23-H-X-H	C2H2
CmWRKY64	CmaCh12G006550.1	12	145	16.7945	5.1	Nucleus	50.28	-0.989	IIc	WRKYGKK	C-X4-C-X23-H-X-H	C2H2
CmWRKY65	CmaCh13G000290.1	13	564	61.6585	8.12	Nucleus	44.61	-0.908	I	2×(WRKYGQK)	C-X4-C-X22-H-X-H (N) C-X4-C-X23-H-X-H (C)	C2H2
CmWRKY66	CmaCh13G005850.1	13	275	29.9301	5.3	Nucleus	50.33	-0.779	IIe	WRKYGQK	C-X5-C-X23-H-X-H	C2H2
CmWRKY67	CmaCh13G009320.1	13	599	64.7425	7.6	Nucleus	55.33	-0.789	IIb	WRKYGQK	C-X5-C-X23-H-X-H	C2H2
CmWRKY68	CmaCh14G000320.1	14	475	51.6849	7.08	Nucleus	50.72	-0.752	I	2×(WRKYGQK)	C-X4-C-X22-H-X-H (N) C-X4-C-X23-H-X-H (C)	C2H2
CmWRKY69	CmaCh14G001830.1	14	926	102.463	9.39	Nucleus	76.23	-0.54	I	2×(WRKYGQK)	C-X4-C-X22-H-X-H (N) C-X4-C-X23-H-X-H (C)	C2H2
CmWRKY70	CmaCh14G007270.1	14	172	19.3818	9.35	Nucleus	50.41	-0.819	IIc	WRKYGQK	C-X4-C-X23-H-X-H	C2H2
CmWRKY71	CmaCh14G009400.1	14	305	34.1546	8.61	Nucleus	58.52	-0.833	IIc	WRKYGQK	C-X4-C-X23-H-X-H	C2H2
CmWRKY72	CmaCh14G010540.1	14	288	31.911	8.4	Nucleus	65.03	-0.693	IIa	WRKYGQK	C-X5-C-X23-H-X-H	C2H2
CmWRKY73	CmaCh14G015810.1	14	323	35.3966	6.53	Nucleus	56.41	-0.694	IIc	WRKYGQK	C-X4-C-X23-H-X-H	C2H2
CmWRKY74	CmaCh14G020670.1	14	329	36.6346	5.53	Nucleus	53.07	-0.841	IIe	WRKYGQK	C-X5-C-X23-H-X-H	C2H2
CmWRKY75	CmaCh14G020980.1	14	324	36.4263	5.01	Nucleus	61.11	-0.727	III	WRKYGQK	C-X7-C-X23-H-X-H	C2HC
CmWRKY76	CmaCh14G021650.1	14	213	24.2129	8.92	Nucleus	49.86	-0.904	IIc	WRKYGQK	C-X4-C-X23-H-X-H	C2H2
CmWRKY77	CmaCh15G002480.1	15	1280	141.77	9.03	Nucleus	67.8	-0.676	I	2×(WRKYGQK)	C-X4-C-X22-H-X-H (N) C-X4-C-X23-H-X-H (C)	C2H2
CmWRKY78	CmaCh15G010670.1	15	740	81.1567	4.78	Nucleus	54.11	-0.778	IIe	WRKYGQK	C-X5-C-X23-H-X-H	C2H2
CmWRKY79	CmaCh16G000710.1	16	456	50.852	8.26	Nucleus	65.24	-0.456	III	WRKYGQK	C-X7-C-X23-H-X-H	C2HC
CmWRKY80	CmaCh16G003680.1	16	422	47.0465	6.3	Nucleus	62.7	-0.887	IIb	WRKYGQK	C-X5-C-X23-H-X-H	C2H2
CmWRKY81	CmaCh16G005530.1	16	353	39.4705	5.77	Nucleus	56.12	-0.78	III	WRKYGQK	C-X7-C-X23-H-X-H	C2HC
CmWRKY82	CmaCh16G005800.1	16	233	25.8911	6.03	Nucleus	64.94	-0.606	IIe	WRKYGQK	C-X5-C-X23-H-X-H	C2H2
CmWRKY83	CmaCh16G009430.1	16	552	60.6004	6.61	Nucleus	58.12	-0.767	I	2×(WRKYGQK)	C-X4-C-X22-H-X-H (N) C-X4-C-X23-H-X-H (C)	C2H2
CmWRKY84	CmaCh16G009950.1	16	708	77.2845	6.07	Nucleus	57.16	-0.761	I	2×(WRKYGQK)	C-X4-C-X22-H-X-H (N) C-X4-C-X23-H-X-H (C)	C2H2
CmWRKY85	CmaCh17G003790.1	17	270	30.0838	5.92	Nucleus	62.52	-0.691	IIc	WRKYGQK	C-X4-C-X23-H-X-H	C2H2
CmWRKY86	CmaCh17G005620.1	17	279	31.5375	5.66	Nucleus	70.93	-0.581	III	WRKYGQK	C-X7-C-X23-H-X-H	C2HC
CmWRKY87	CmaCh17G010210.1	17	291	33.5123	8.6	Nucleus	54.64	-0.768	IIc	WRKYGQK	C-X4-C-X23-H-X-H	C2H2
CmWRKY88	CmaCh17G012190.1	17	328	36.6848	9.6	Nucleus	66.83	-0.66	IId	WRKYGQK	C-X5-C-X23-H-X-H	C2H2
CmWRKY89	CmaCh18G004290.1	18	263	28.4293	5.05	Nucleus	55.25	-0.661	IIe	NO	C-X5-C-X23-H-X-H	C2H2
CmWRKY90	CmaCh18G005300.1	18	389	43.4599	6.14	Nucleus	52.96	-0.868	IIe	WRKYGQK	C-X5-C-X23-H-X-H	C2H2
CmWRKY91	CmaCh18G011230.1	18	467	50.6733	8	Nucleus	63.66	-0.741	I	2×(WRKYGQK)	C-X4-C-X22-H-X-H (N) C-X4-C-X23-H-X-H (C)	C2H2
CmWRKY92	CmaCh18G013000.1	18	354	39.3107	5.93	Nucleus	65.88	-0.609	III	WRKYGQK	C-X7-C-X23-H-X-H	C2HC
CmWRKY93	CmaCh19G000620.1	19	310	34.4854	9.64	Nucleus	62.61	-0.697	IId	WRKYGQK	C-X5-C-X23-H-X-H	C2H2
CmWRKY94	CmaCh19G009120.1	19	514	54.9676	8.58	Nucleus	60.14	-0.631	IIb	WRKYGQK	C-X5-C-X23-H-X-H	C2H2
CmWRKY95	CmaCh19G010090.1	19	295	31.6778	5.31	Nucleus	55.93	-0.726	IIe	WRKYGQK	C-X5-C-X23-H-X-H	C2H2
CmWRKY96	CmaCh19G010820.1	19	287	32.5641	8.16	Nucleus	55.37	-0.916	IIc	WRKYGQK	C-X4-C-X23-H-X-H	C2H2
CmWRKY97	CmaCh20G002590.1	20	238	26.3991	5.47	Nucleus	58.91	-0.77	IIc	WRKYGQK	NO	C2H2
CmWRKY98	CmaCh20G007970.1	20	165	19.1656	9.73	Nucleus	51.94	-0.972	IIc	WRKYGQK	C-X4-C-X23-H-X-H	C2H2
CmWRKY99	CmaCh20G009680.1	20	282	30.6024	9.31	Nucleus	69.93	-0.54	IId	WRKYGQK	C-X5-C-X23-H-X-H	C2H2
CmWRKY100	CmaCh20G011050.1	20	219	25.5346	9.2	Nucleus	56.48	-0.953	IIc	WRKYGQK	C-X4-C-X23-H-X-H	C2H2
CmWRKY101	CmaCh00G002830.1	UN	323	35.9258	5.2	Nucleus	62.48	-0.718	III	WRKYGQK	C-X7-C-X23-H-X-H	C2HC
CmWRKY102	CmaCh00G007710.1	UN	332	36.5603	5.25	Nucleus	56.45	-0.784	IIe	WRKYGQK	C-X5-C-X23-H-X-H	C2H2
