# Supplementary material for: Genome-Wide Identification and Characterization of the WRKY Gene Family in Cucurbita maxima
Source: Genes (Basel). 2023 Oct 31;14(11):2030. doi: 10.3390/genes14112030 (PMC10671635; doi:10.3390/genes14112030)
Supplement: Supplementary file 1 [file genes-14-02030-s001.zip › table S2.xlsx]

## Sheet: Sheet2
The synteny regions between Cucurbita maxima WRKYgenes
ID	region 1 (Arobidopsis gene 1)			region2 (Cucurbita maxima gene 2)			gene in the synteny region		Cucurbita maxima gene name
	Chr	Start	Stop	Chr	Start	Stop	gene1	gene2
1	Chr1	30383691	30385499	Chr01	822636	824640	AT1G80840.1	CmaCh01G001850.1	CmWRKY1
2	Chr1	10454482	10455785	Chr03	8745541	8746898	AT1G29860.1	CmaCh03G013780.1	CmWRKY18
3	Chr1	23016683	23019279	Chr03	5107884	5110515	AT1G62300.1	CmaCh03G005490.1	CmWRKY14
4	Chr1	4776605	4779400	Chr04	8477538	8480743	AT1G13960.1	CmaCh04G016840.1	CmWRKY26
5	Chr1	23747304	23749053	Chr04	3680441	3681595	AT1G64000.1	CmaCh04G007230.1	CmWRKY23
6	Chr1	9178378	9181835	Chr05	2013965	2025563	AT1G26560.1	CmaCh05G004410.1	CmWRKY30
7	Chr1	23016683	23019279	Chr07	1412905	1415697	AT1G62300.1	CmaCh07G003240.1	CmWRKY40
8	Chr1	10454482	10455785	Chr07	683658	685147	AT1G29860.1	CmaCh07G001320.1	CmWRKY39
9	Chr1	6509492	6511227	Chr10	826059	829561	AT1G18860.1	CmaCh10G001800.1	CmWRKY49
10	Chr1	6509492	6511227	Chr11	830454	834259	AT1G18860.1	CmaCh11G001610.1	CmWRKY53
11	Chr1	30383691	30385499	Chr12	1860926	1862820	AT1G80840.1	CmaCh12G003640.1	CmWRKY63
12	Chr1	26054308	26058035	Chr12	370354	373398	AT1G69310.1	CmaCh12G000930.1	CmWRKY62
13	Chr1	10236367	10237467	Chr13	5832711	5834151	AT1G29280.1	CmaCh13G005850.1	CmWRKY66
14	Chr1	6509492	6511227	Chr13	7382978	7385739	AT1G18860.1	CmaCh13G009320.1	CmWRKY67
15	Chr1	10236367	10237467	Chr18	2364208	2366027	AT1G29280.1	CmaCh18G004290.1	CmWRKY89
16	Chr1	4776605	4779400	Chr18	9120796	9124471	AT1G13960.1	CmaCh18G011230.1	CmWRKY91
17	Chr2	19043414	19044826	Chr00	22563035	22564394	AT2G46400.1	CmaCh00G002830.1	CmWRKY101
18	Chr2	19404820	19407084	Chr01	1325486	1327427	AT2G47260.1	CmaCh01G002790.1	CmWRKY2
19	Chr2	10437398	10439298	Chr01	10882048	10884101	AT2G24570.1	CmaCh01G015750.1	CmWRKY5
20	Chr2	9924933	9926372	Chr02	2585531	2586851	AT2G23320.1	CmaCh02G004890.1	CmWRKY8
21	Chr2	9924933	9926372	Chr03	6836165	6838258	AT2G23320.1	CmaCh03G009630.1	CmWRKY15
22	Chr2	1014350	1017148	Chr04	8477538	8480743	AT2G03340.1	CmaCh04G016840.1	CmWRKY26
23	Chr2	16997177	16999277	Chr04	487467	489639	AT2G40740.1	CmaCh04G000980.1	CmWRKY20
24	Chr2	17000454	17002468	Chr04	5470832	5472142	AT2G40750.1	CmaCh04G010590.1	CmWRKY25
25	Chr2	19043414	19044826	Chr06	7070890	7072101	AT2G46400.1	CmaCh06G010490.1	CmWRKY34
26	Chr2	9924933	9926372	Chr07	3032530	3033597	AT2G23320.1	CmaCh07G006890.1	CmWRKY41
27	Chr2	14693756	14696378	Chr07	284916	288237	AT2G34830.1	CmaCh07G000470.1	CmWRKY38
28	Chr2	19404820	19407084	Chr08	2725379	2726821	AT2G47260.1	CmaCh08G004800.1	CmWRKY44
29	Chr2	10437398	10439298	Chr09	2358729	2360437	AT2G24570.1	CmaCh09G005300.1	CmWRKY48
30	Chr2	1717888	1720526	Chr11	8583212	8586172	AT2G04880.1	CmaCh11G012840.1	CmWRKY57
31	Chr2	12903236	12905198	Chr13	373134	375249	AT2G30250.1	CmaCh13G000290.1	CmWRKY65
32	Chr2	19043414	19044826	Chr14	14511317	14513110	AT2G46400.1	CmaCh14G020980.1	CmWRKY75
33	Chr2	16108361	16110766	Chr14	149735	152271	AT2G38470.1	CmaCh14G000320.1	CmWRKY68
34	Chr2	12249679	12251668	Chr14	761708	768956	AT2G28590.1	CmaCh14G001830.1	CmWRKY69
35	Chr2	19043414	19044826	Chr16	2839755	2841702	AT2G46400.1	CmaCh16G005530.1	CmWRKY81
36	Chr2	19043414	19044826	Chr16	303081	304939	AT2G46400.1	CmaCh16G000710.1	CmWRKY79
37	Chr2	19404820	19407084	Chr17	7412849	7415141	AT2G47260.1	CmaCh17G010210.1	CmWRKY87
38	Chr2	19404820	19407084	Chr17	2109793	2110780	AT2G47260.1	CmaCh17G003790.1	CmWRKY85
39	Chr2	14693756	14696378	Chr18	3291663	3293888	AT2G34830.1	CmaCh18G005300.1	CmWRKY90
40	Chr2	1014350	1017148	Chr18	9120796	9124471	AT2G03340.1	CmaCh18G011230.1	CmWRKY91
41	Chr2	9924933	9926372	Chr20	4913335	4915659	AT2G23320.1	CmaCh20G009680.1	CmWRKY99
42	Chr3	23069516	23071207	Chr01	1325486	1327427	AT3G62340.1	CmaCh01G002790.1	CmWRKY2
43	Chr3	20908928	20910481	Chr04	487467	489639	AT3G56400.1	CmaCh04G000980.1	CmWRKY20
44	Chr3	20908928	20910481	Chr04	5470832	5472142	AT3G56400.1	CmaCh04G010590.1	CmWRKY25
45	Chr3	27991	30718	Chr04	18688997	18698230	AT3G01085.1	CmaCh04G027870.1	CmWRKY27
46	Chr3	20908928	20910481	Chr06	940762	942398	AT3G56400.1	CmaCh06G001840.1	CmWRKY31
47	Chr3	326397	327412	Chr11	9902931	9905220	AT3G01970.1	CmaCh11G015140.1	CmWRKY58
48	Chr3	21715007	21716916	Chr11	12604487	12606828	AT3G58710.1	CmaCh11G019030.1	CmWRKY60
49	Chr3	326397	327412	Chr14	3641445	3643996	AT3G01970.1	CmaCh14G007270.1	CmWRKY70
50	Chr3	23069516	23071207	Chr14	4878868	4880895	AT3G62340.1	CmaCh14G009400.1	CmWRKY71
51	Chr3	27991	30718	Chr15	1187701	1197353	AT3G01085.1	CmaCh15G002480.1	CmWRKY77
52	Chr3	21715007	21716916	Chr19	8683559	8685924	AT3G58710.1	CmaCh19G010090.1	CmWRKY95
53	Chr4	15289947	15291539	Chr01	10882048	10884101	AT4G31550.1	CmaCh01G015750.1	CmWRKY5
54	Chr4	15383201	15385029	Chr01	11362729	11365303	AT4G31800.1	CmaCh01G016610.1	CmWRKY6
55	Chr4	12291820	12293096	Chr02	6451561	6452816	AT4G23550.1	CmaCh02G010840.1	CmWRKY11
56	Chr4	522604	524216	Chr02	6451561	6452816	AT4G01250.1	CmaCh02G010840.1	CmWRKY11
57	Chr4	10061373	10062841	Chr03	8745541	8746898	AT4G22070.1	CmaCh03G005490.1	CmWRKY14
58	Chr4	2218379	2221114	Chr03	5107884	5110515	AT4G04450.1	CmaCh03G013780.1	CmWRKY18
59	Chr4	18332878	18334789	Chr03	7258119	7259224	AT4G39410.1	CmaCh03G005490.1	CmWRKY14
60	Chr4	6759303	6760794	Chr04	3544000	3547509	AT4G11070.1	CmaCh03G010520.1	CmWRKY17
61	Chr4	12291820	12293096	Chr04	3682891	3684179	AT4G23550.1	CmaCh04G007000.1	CmWRKY22
62	Chr4	12392370	12393982	Chr04	3544000	3547509	AT4G23810.1	CmaCh04G007240.1	CmWRKY24
63	Chr4	11691378	11694392	Chr07	1412905	1415697	AT4G22070.1	CmaCh04G007000.1	CmWRKY22
64	Chr4	10061373	10062841	Chr07	683658	685147	AT4G18170.1	CmaCh07G003240.1	CmWRKY40
65	Chr4	2218379	2221114	Chr07	1412905	1415697	AT4G04450.1	CmaCh07G001320.1	CmWRKY39
66	Chr4	15289947	15291539	Chr09	2358729	2360437	AT4G31550.1	CmaCh07G003240.1	CmWRKY40
67	Chr4	15051814	15054042	Chr10	2113706	2118074	AT4G30935.1	CmaCh09G005300.1	CmWRKY48
68	Chr4	15051814	15054042	Chr11	2235976	2240549	AT4G30935.1	CmaCh10G004670.1	CmWRKY51
69	Chr4	522604	524216	Chr14	14362158	14364009	AT4G01250.1	CmaCh11G004580.1	CmWRKY55
70	Chr4	6759303	6760794	Chr16	2839755	2841702	AT4G11070.1	CmaCh14G020670.1	CmWRKY74
71	Chr4	12291820	12293096	Chr16	2998775	2999747	AT4G23550.1	CmaCh16G005800.1	CmWRKY82
72	Chr4	12392370	12393982	Chr16	2839755	2841702	AT4G23810.1	CmaCh16G005530.1	CmWRKY81
73	Chr4	13437071	13440835	Chr16	7269003	7274618	AT4G26640.2	CmaCh16G009430.1	CmWRKY83
74	Chr4	18332878	18334789	Chr20	8639205	8641579	AT4G39410.1	CmaCh20G011050.1	CmWRKY100
75	Chr5	21410852	21412340	Chr02	6451561	6452816	AT5G52830.1	CmaCh02G010840.1	CmWRKY11
76	Chr5	25908413	25909803	Chr03	7238698	7239405	AT5G64810.1	CmaCh03G010470.1	CmWRKY16
77	Chr5	18801218	18804043	Chr03	8745541	8746898	AT5G46350.1	CmaCh03G013780.1	CmWRKY18
78	Chr5	15772080	15775171	Chr04	18688997	18698230	AT5G39420.1	CmaCh04G027870.1	CmWRKY27
79	Chr5	16624214	16625977	Chr04	3680441	3681595	AT5G41570.1	CmaCh04G007230.1	CmWRKY23
80	Chr5	20090776	20093346	Chr06	9833175	9834847	AT5G49520.1	CmaCh06G015710.1	CmWRKY36
81	Chr5	351008	352069	Chr06	940762	942398	AT5G01900.1	CmaCh06G001840.1	CmWRKY31
82	Chr5	18801218	18804043	Chr07	683658	685147	AT5G46350.1	CmaCh07G001320.1	CmWRKY39
83	Chr5	20090776	20093346	Chr08	7800804	7804554	AT5G49520.1	CmaCh08G012890.1	CmWRKY45
84	Chr5	635228	637503	Chr14	761708	768956	AT5G02800.1	CmaCh14G001830.1	CmWRKY69
85	Chr5	20090776	20093346	Chr14	11876011	11877554	AT5G49520.1	CmaCh14G015810.1	CmWRKY73
86	Chr5	15772080	15775171	Chr15	1187701	1197353	AT5G39420.1	CmaCh15G002480.1	CmWRKY77
87	Chr5	21410852	21412340	Chr15	6759134	6762945	AT5G52830.1	CmaCh15G010670.1	CmWRKY78
88	Chr5	8153115	8154709	Chr16	303081	304939	AT5G24110.1	CmaCh16G000710.1	CmWRKY79
89	Chr5	22779693	22783268	Chr16	7269003	7274618	AT5G56270.1	CmaCh16G009430.1	CmWRKY83
90	Chr5	20090776	20093346	Chr17	2109793	2110780	AT5G49520.1	CmaCh17G003790.1	CmWRKY85
