# Supplementary material for: Genome-Wide Identification and Characterization of the WRKY Gene Family in Cucurbita maxima
Source: Genes (Basel). 2023 Oct 31;14(11):2030. doi: 10.3390/genes14112030 (PMC10671635; doi:10.3390/genes14112030)
Supplement: Supplementary file 1 [file genes-14-02030-s001.zip › table S3.xlsx]

## Sheet: Sheet1
Source species	Gene	Accession number	Homologous gene in C. maxima	Identify(%)	Cucurbita moschata gene name	Database
Arabidopsis	AtWRKY8	AT5G46350	CmaCh03G013780.1	49.71	CmWRKY18	Cucurbit Genomics Database
Arabidopsis	AtWRKY61	AT1G18860	CmaCh13G009320.1	44.81	CmWRKY67	Cucurbit Genomics Database
Arabidopsis	AtWRKY30	AT5G24110	CmaCh18G013000.1	46.7	CmWRKY92	Cucurbit Genomics Database
Solanum lycopersicum	SlWRKY41	Solyc01g095630.3.1	CmaCh18G013000.1	40.58	CmWRKY92	Cucurbit Genomics Database
Solanum lycopersicum	SlWRKY54	Solyc08g082110.2.1	CmaCh04G007000.1	35.19	CmWRKY22	Cucurbit Genomics Database
Capsicum annuum	CaWRKYd	AY071920	CmaCh13G000290.1	50.69	CmWRKY65	Cucurbit Genomics Database
Gossypium hirsutum	GhWRKY15	GU207869	CmaCh03G009630.1	64.95	CmWRKY15	Cucurbit Genomics Database
